# Supplementary material for: Sleep Disorders and Stroke: Pathophysiological Links, Clinical Implications, and Management Strategies
Source: Med Sci (Basel). 2025 Aug 5;13(3):113. doi: 10.3390/medsci13030113 (PMC12372127; doi:10.3390/medsci13030113)
Supplement: Supplementary file 1 [file medsci-13-00113-s001.zip]

Archive with 1 entries (1 files):
- medsci-3708238-supplementary.pdf
